# Supplementary material for: Characterization of Four New Compounds from Protea cynaroides Leaves and Their Tyrosinase Inhibitory Potential
Source: Plants (Basel). 2022 Jun 30;11(13):1751. doi: 10.3390/plants11131751 (PMC9269349; doi:10.3390/plants11131751)
Supplement: Supplementary file 1 [file plants-11-01751-s001.zip]

Archive with 1 entries (1 files):
- plants-1772761-supplementary.pdf
